# Supplementary material for: Molecular Docking and Site-Directed Mutagenesis of GH49 Family Dextranase for the Preparation of High-Degree Polymerization Isomaltooligosaccharide
Source: Biomolecules. 2023 Feb 6;13(2):300. doi: 10.3390/biom13020300 (PMC9953027; doi:10.3390/biom13020300)
Supplement: Supplementary file 1 [file biomolecules-13-00300-s001.zip]

Archive with 1 entries (1 files):
- biomolecules-2158057-SI.pdf
